# Supplementary material for: Preparation of Green Tea Polyphenol-Loaded Diacylglycerol Nanostructured Lipid Carrier Hydrogels and Their Activities Related to Skin Protection
Source: Materials (Basel). 2024 Dec 20;17(24):6227. doi: 10.3390/ma17246227 (PMC11676713; doi:10.3390/ma17246227)
Supplement: Supplementary file 1 [file materials-17-06227-s001.zip]

Archive with 1 entries (1 files):
- materials-3355926-supplementary.pdf
